# Supplementary material for: Antimicrobial activity of essential oils extracted from Litsea cubeba
Source: For Res (Fayettev). 2022 Feb 25;2:2. doi: 10.48130/FR-2022-0002 (PMC11524314; doi:10.48130/FR-2022-0002)
Supplement: Supplementary file 1 — Supplementary data to this article can be found online. [file FR-2022-0002-S1.zip]

Archive with 3 entries (3 files):
- 10.48130_FR-2022-0002-Suppl-TableS1.pdf
- 10.48130_FR-2022-0002-Suppl-TableS2.pdf
- 10.48130_FR-2022-0002-Suppl-FigureS1.pdf
